# Supplementary material for: Experimental Induction of Intracranial Aneurysms in Rats: A New Model Utilizing a Genetic Modification within the EDNRA Gene
Source: Brain Sci. 2022 Sep 14;12(9):1239. doi: 10.3390/brainsci12091239 (PMC9497172; doi:10.3390/brainsci12091239)
Supplement: Supplementary file 1 [file brainsci-12-01239-s001.zip]

Archive with 1 entries (1 files):
- brainsci-1906715-supplementary.pdf
